# Supplementary material for: Vanadium-Doped FeBP Microsphere Croissant for Significantly Enhanced Bi-Functional HER and OER Electrocatalyst
Source: Nanomaterials (Basel). 2022 Sep 21;12(19):3283. doi: 10.3390/nano12193283 (PMC9565602; doi:10.3390/nano12193283)
Supplement: Supplementary file 1 [file nanomaterials-12-03283-s001.zip]

Archive with 1 entries (1 files):
- nanomaterials-1883165-supplementary.pdf
